# Supplementary material for: Determinants of COVID-19 Vaccination Decision-Making Behaviors among Pregnant Women in Sub-Saharan Africa: A Scoping Review
Source: Vaccines (Basel). 2023 Jul 12;11(7):1233. doi: 10.3390/vaccines11071233 (PMC10384512; doi:10.3390/vaccines11071233)
Supplement: Supplementary file 1 [file vaccines-11-01233-s001.zip]

Archive with 1 entries (1 files):
- vaccines-2438337-supplementary.pdf
